# Supplementary material for: Loss of LCMT1 and biased protein phosphatase 2A heterotrimerization drive prostate cancer progression and therapy resistance
Source: Nat Commun. 2023 Aug 29;14:5253. doi: 10.1038/s41467-023-40760-6 (PMC10465527; doi:10.1038/s41467-023-40760-6)
Supplement: Supplementary file 4 — Supplementary Data 1 [file 41467_2023_40760_MOESM4_ESM.xlsx]

## Sheet: Antibodies
Reagents or Resources				Application			Source			Identifier
Antibodies
Anti-AR				IB, IP, ChIP- seq, IHC			Millipore			Cat# 06-680-EMD, RRID: AB 310214
Anti-phospho-AR (Ser-81)				IB, ICC			Millipore			Cat# 07-1375-EMD, RRID: AB 1586885
Anti-phospho-MED1 (Thr-1457)				IB, IHC, ICC			Abcam			Cat# ab60950, RRID: AB 946345
Anti-MED1				IB, IP, ChIP- seq, IHC,			Bethyl			Cat# A300-793A, RRID: AB 577241
Anti-PSA				IB			Daco North America			Cat# A0562, RRID: not available
Anti- cPARP				IB			Cell Signaling Technology			Cat# 9541S, RRID: AB_331426
Anti-ki67				IHC			Cell Signaling Technology			Cat# 12202S, RRID: AB_2620142
Anti-rabbit				IB, IHC			Cytiva			Cat# NA934, RRID: AB_772206
Anti-ERK1/2				IB			Cell Signaling Technology			Cat# 9107s, RRID: AB_10695739
Anti-Flag				IP			Sigma			F1804-200UG
Anti-phospho-ERK1/2				IB, IHC			Cell Signaling Technology			Cat# 9101s, RRID: AB_331646
Anti-Ubiqutin				IB
Anti-Phospho AKT/S6K1 substrate				IB			Cell Signaling Technology			Cat# 9614S,
Anti-AKT				IB			Cell Signaling Technology			Cat# 9272, RRID: AB_329827
Anti-Cleaved caspase-3				IB			Cell Signaling Technology			Cat# 9661, RRID: AB_2341188
Anti-Phospho-p70S6 Kinase				IB			Cell Signaling Technology			Cat# 9205S, RRID: AB_330944
Anti-p70S6 Kinase				IB			Cell Signaling Technology			Cat# 2708T, RRID: AB_390722
Anti-LCMT1				IB			Sigma			Cat# HPA041559, RRID: AB_2677548
Anti-phospho Akt-D9E (Ser473)				IB			Cell Signaling Technology			Cat# 4060S, RRID: AB_2315049
Anti-LCMT1 (for mouse LCMT1)				IB			Cell Signaling Technology			Cat# 5691S, RRID: AB_10949100
Anti-BTRCP1/2				IB			Cell Signaling Technology			Cat# D13F10, RRID: AB_10545763
Anti-FBXW7				IB			Bethyl			Cat# A301-720A, RRID: AB_1210897
Anti-BRD4				IB,			Bethyl			Cat# A301-985A50, RRID: AB_2631449
Anti-HALO				IB			Thermo Scientific			Cat# G9281, RRID: AB_713650
Anti-HA				IB, IP			Cell Signaling Technology			Cat# 3724S, RRID: AB 1549585
Anti-V5				IB, IP			Thermo Scientific			Cat# R960-25, RRID: AB 2556564
Anti-V5				IB, IP			BioRad			Cat# MCA1360, RRID: AB 322378
Anti-FLAG				IB, IP			Sigma			Cat# F7425, RRID: AB_439687
Anti-MYC				IB			Abcam			Cat# ab32072, RRID: AB_731658
Anti-phospho c-MYC s62				IB			Abcam			Cat# ab185656, RRID: not available
Anti-PP2A-A				IB, IP			Cell Signaling Technology			Cat# 2041T, RRID: AB 2168121
Anti-PPP2R5A				IB, ICC			Abcam			Cat# ab89621, RRID: AB 2042675
Anti-PP2AC				IB			Abcam			Cat# ab106262, RRID: AB 10860464
Anti-GST-Tag (26H1)				IB			Cell Signaling Technology			Cat# 2624, RRID: AB 2189875
Anti-B55- α				IB			Cell Signaling Technology			Cat# 5689S, RRID: AB 10827877
Anti-PR130				IB			Thermo Scientific			Cat# PA530127, RRID: AB 2547601
Anti-STRN				IB			Thermo Scientific			Cat# PA146461, RRID: AB_2197900
Anti-Cullin1				IB			Zymed			Cat# BS-0614R, RRID:AB_10856734
Anti-Cdc25A				IB			SantaCruz			Cat# sc-7389, RRID: AB_627226
Anti-PTEN (138G6)				IB, IHC			Cell Signaling Technology			Cat# 9559S, RRID: AB_390810
Anti-Alexa Fluor-488				ICC			Cell Signaling Technology			Cat# A11029, RRID: AB_2534088
Anti-Alexa Fluor-568				ICC			Cell Signaling Technology			Cat# A11011, RRID: AB_143157
Anti-Methyl-PP2A-C (7C10)				IB, IHC, ICC			Ogris lab			Lab stock, Reference-1
Anti-B56α(3A6-F3)				IB			Rappta			N/A
Anti-B56-α(ProtG B56-α-1D3- E12)				IP			Rappta			N/A
Anti-Asub (3D5-A3)				IB			Rappta			N/A
Anti-Csub (H8)				IB			Ogris lab			N/A
Anti-nonme Csub (1D7)				IB			Ogris lab			N/A
Anti-amidated Csub (4D9)				IB			Jeff Stock Lab			Reference-2
Anti-B55α/δ(2G9)				IB			Ogris lab			N/A
Anti-B55-α/δ(ProtG B55-α/δ-2G9)				IP			Ogris lab			N/A
Anti-LCMT1 (6D9-G3)				IB			Rappta			N/A
Anti-Mouse (goat)				IB			Jackson Immuno Research			Cat# 115-035-008, RRID:AB_2313585N
Anti-Rabbit (goat)				IB			Jackson Immuno Research			Cat# 111-035-008, RRID:AB_2337937
Anti-pS9 GSK3b				IB			Cell Signaling Technology			Cat# 9323RRID: AB_2115201
Anti-GSK3b				IB			Cell Signaling Technology			Cat# 12456, RRID:AB_2636978
Anti-β-Actin				IB			Cell Signaling Technology			Cat# 8457S, RRID: AB_10950489
Anti-Vinculin				IB			SantaCruz			Cat# sc-73614, RRID: AB_1131294
Anti-GAPDH (peroxidase conj.)				IB			Cell Signaling Technology			Cat# 3683S, RRID: AB_1642205

## Sheet: Exp. models  Mice Strains
Experimental models: Mice Strains					Source
NCI SCID/NCr mice					Charles River, strain code: 561
NOD SCID mice					Jackson Laboratory (strain: 005557)
C5B6-WT					Jackson Laboratory (strain: 000664)
C5B6-Pten floxed					Jackson Laboratory (Strain: 006440)
Pbsn-Cre					Jackson Laboratory (Strain: 026662)

## Sheet: Experimental models  Cell lines
Experimental models: Cell lines			Origin		Tissue				Catalogue Number
LNCaP Homo sapiens, hum			Homo sapiens, Human		prostate				ATCC CRL1740
VCaP Homo sapiens, huma			Homo sapiens, Human		prostate				ATCC CRL2876
NIH-3T3 Mouse			Mouse		Embryonic fibroblast				ATCC CRL-1658
LAPC4 Homo sapiens, hum			Human prostate						ATCC CRL-13009
LNCaP-Plx304-V5- LCMT1			Derived from LNCaP		prostate				This paper
LNCaP-Plx304-LacZ			Derived from LNCaP		prostate				This paper
LNCaP-AR			Derived from LNCaP (Over expressing AR)		prostate				Gift from Charles Sawyers
LNCaP-AR-957L			Derived from LNCaP- AR (Enzalutamide Resistant)		prostate				Reference-3
LNCaP-EnzaR			Derived from LNCaP (Enzalutamide Resistant)		prostate				This paper
LAPC4- EnzaR			Derived from LAPC4 (Enzalutamide Resistant)		prostate				This paper
VCaP- EnzaR			Derived from VCaP (Enzalutamide Resistant)		prostate				This paper
shLCMT1-VCaP			Derived from VCaP		prostate				This paper
shLCMT1-LNCaP			Derived from LNCaP		prostate				This paper
shLCMT1-LNCaP-AR			Derived from LNCaP- AR		prostate				This paper
shLCMT1-LAPC4			Derived from LAPC4		prostate				This paper
HEK-293T Homo sapiens,			human Human embryonic kidney						ATCC CRL-3216
HEK-293T-cas9			Derived from HEK- 293T		Human embryonic kidney				This paper
HEK-gLCMT1			Derived from HEK- 293T		Human embryonic kidney				This paper
HAP1 wildtype Homo sapie			Homo sapiens, human		Myeloid				Horizon Discovery C631
HAP1 Lcmt1 null Homo sa			Homo sapiens, human		Myeloid				Horizon Discovery HZGHC004373c001

## Sheet: sgRNA sequence for LCMT1 knock 
sgRNA sequence for LCMT1 knock out (F: Forward, R: Reverse)										Source
F-1: CACCGAGCTGCGACGCAGACGACGA					F-2: CACCGAAAGCCCCTGAAA					IDT
R-1: AAACTCGTCGTCTGCGTCGCAGCTC					R-2: AAACCTGTTGATTTCAGGGGCTTTC					IDT

## Sheet: Plasmids
Plasmids					Source				Catalogue Number
V245 pCEP-4HA B56α					Addgene				14532
pWZL hygro FLAG-HA TRAP220 (MED1)					Addgene				17433
pWZL-HA-MED1-2A-a					This paper
pWZL-HA-MED1-2A-b					This paper
pWZL-HA-MED1-2A-ab					This paper
pLX304-V5-LCMT1-WT					DNASU				HsCD00441432
pLX304-V5-PPP2R1A					DNASU				HsCD00444402
pLX304-V5-LCMT1-S8A					This paper
pLX304-V5-LCMT1-S9A					This paper
pLX304-V5-LCMT1-S12A					This paper
pLX304-V5-LCMT1-S8.9.12A					This paper
pBabe hygro					JP Morgenstern 10.1093/nar/18.12.3587
pBabe hygro HA-PP2AC					Frohner IE 10.1126/scisignal.aax6490
pBabe hygro HA-PP4C					Frohner IE 10.1126/scisignal.aax6490
pBabe hygro HA-PP6C					Frohner IE 10.1126/scisignal.aax6490
Flag-FBXW7					Busino Lab/Upenn
His-Ub					Busino Lab/Upenn
Flag- β-TrCP					Busino Lab/UPenn
HA- β-TrCP					Busino Lab/UPenn
MSCV-myrAkt					Addgene				49267
pLX304-EGFP					As described previously by (O’Connor et al., 2020)
pGFP-C-shLCMT1 and pGFP-C-shNT					Origene				TL317193
pRK5-FLAG-S6K1					Addgene				100509
pCDNA 3.1-Flag-LCMT1					This paper

## Sheet: Drugs
Drugs					Source				Catalogue Number
THZ1					MedChemExpress				HY-80013A/CS-3168
Trametinib					Selleckchem				S2673
MLN-4924					Sigma				5.05477
EGF					Thermo Scientific				PHG0311L
MK-2206					MedChemExpress				HY-10358
Torin1					Sigma				475991
LY294002					MedChemExpress				HY-10108
MG-132					MedChemExpress				HY-13259
DT-061					MedChemExpress				HY-112929
Rapamycin					Sigma				37094
Cycloheximide					Sigma				66-81-9
Apalutamide (ARN-509)					MedChemExpress				HY-16060
Darolutamide					MedChemExpress				HY-16985
Enzalutamide					Selleckchem				S1250
Blasticidin S HCL					Life Technologies				A1113903
Penicillin-Streptomycin solution					Sigma				P4333
DMSO					Sigma				D2650
MG-132					Selleckchem				S2619
Ni-NTA beads					Thermo Scientific				88221

## Sheet: Reagents kits
Reagents/kits					Source				Catalogue Number
RNA library preparation kit					Illumina				RS-122-2001/ RS-122- 2002
ChIP Seq kit					Diagenode				C01010055
NEBNext® Ultra™ II FS DNA Library Prep Kit for Illumina					NEB				E7805S/L, E6177S/L
NE-PER nuclear and cytoplasmic protein extraction kit					Thermo Scientific				78835
miRNeasy Mini Kit					Qiagen				74106
SuperScriptIV					Life Technologies				18090200
SYBR Master Mix					Life Technologies				4385617
Cell titer glow reagent					Promega				G7572
Phos-tag (TM) Acrylamide AAL-107					FUJIFILM Wako Pure Chemical Corporation				30493521
VECTASHIELD PLUS Antifade Mounting Medium					Vector Laboratories				H-1900
VECTASTAIN(R) ABC anti-Rabbit IgG HRP Immunodetection Kit					Vector Laboratories				PK-4001
Matrigel					Corning				354234
Citrate-Based Antigen Unmasking Solution					Vector Laboratories				H-3300-250
RNAiMAX					Invitrogen				13778150
Pierce Protease Inhibitor Tablets					Thermo Scientific				A32965
Halt Protease and Phosphatase Inhibitor Cocktail					Thermo Scientific				1861280
MycoAlert Mycoplasma Detection kit					Lonza				T07-418
Dyna beads protein G					Invitrogen				10004D
Dyna beads protein A					Thermo Scientific				14321D
Lipofectamine™ 2000 CD Transfection Reagent					Invitrogen				12566014
Tween-20					Thermo Scientific				TA-125-TW
DTT					Thermo Scientific				707265ML
Recombinant Protein G - Sepharose™ 4B					Invitrogen				101242
Hematoxylin					Sigma				MHS1
NEBNext® Ultra™ II FS DNA Library Prep Kit for Illumina					NEB				E7805S
QuikChange II XL site-directed Mutagenesis Kit					Agilent Technologies				200521
NextSeq 500/550 High Output Kit v2.5 (75 Cycles)					Illumina				20024906
NextSeq 500/550 High Output Kit v2.5 (150 Cycles)					Illumina				20024907
Qubit™ 1X dsDNA HS Assay Kit					Invitrogen				Q33230, Q33231
Agilent DNA 1000 Kit					Agilent Technologies				5067-1504
Agilent High Sensitivity DNA Kit					Agilent Technologies				5067-4626
Agilent RNA 6000 Nano Kit					Agilent Technologies				5067-1511
KwikQuant Western Blot Detection kit					Kindle Biosciences				R1004
Celltiter Glo					Promega				PR G7571
PROTAC ARD-69					Reference-4
GST-B56αprotein					This paper				N/A
GST-MEK1 protein					Kind gift from Donita Brady, UPenn
GST-S6K1 protein					BPS Biosciences				40062
Recombinant Human His6-UBE2R1/CDC34 Protein, CF					Boston Biochem				E2-610-100
Recombinant Human UbcH5c/UBE2D3 Protein, CF					Boston Biochem				E2-627-100
Recombinant Human His6-Ubiquitin E1 Enzyme (UBE1), CF					Boston Biochem				E-304-050
Recombinant Human FLAG (DYKDDDDK)-Ubiquitin Protein, CF					Boston Biochem				U-120-01M

## Sheet: Primers
Primers
		Forward Primer					Reverse Primer Source			Source
TMPRSS2		CAGGAGTGTACGGGAATGTGATGGT					GATTAGCCGTCTGCCCTCATTT GT			IDT
FKBP5		TCTCATGTCTCCCCAGTTCC					TTCTGGCTTTCACGTCTGTG			IDT
SLC45A3		TCGTGGGCGAGGGGCTGTA					CATCCGAACGCCTTCATCATAG TGT			IDT
ZBTB16		CAGTTTTCGAAGGAGGATGC					CCCACACAGCAGACAGAAGA			IDT
GAPDH		TGCACCACCAACTGCTTAGC					GGCATGGACTGTGGTCATGAG			IDT
Primer Sequence for site-directed mutagenesis
Gene		Primer-1					Primer-2			Source
pLX304-V5- LCMT1-S8A		GGAGGTGATAGAGGCTTCCCTCTGC CTAGTG					CACTAGGCAGAGGGAAGCCTC TATCACCTCC			IDT
pLX304-V5- LCMT1-S9A		GCAGGAGGTGATAGCGGATTCCCTC TGCC					GGCAGAGGGAATCCGCTATCA CCTCCTGC			IDT
pLX304-V5- LCMT1-S12A		GAGGTGGAACAGCAGGCGGTGATA GAGGATTCC					GGAATCCTCTATCACCGCCTGC TGTTCCACCTC			IDT
pLX304-V5- LCMT1-S8.9.12A		GTGGAACAGCAGGCGGTGATAGCG GCTTCCCTCTGCCTAGT					ACTAGGCAGAGGGAAGCCGCT ATCACCGCCTGCTGTTCCAC			IDT
pWZL-HA-MED1- 2A-a		CAACTGTCTCTGCAGCGAGGGACGC TGCTGGGGTGTCGGCTT					AAGCCGACACCCCAGCAGCGT CCCTCGCTGCAGAGACAGTTG			IDT
pWZL-HA-MED1- 2A-b		AGTTTAGAAGCTTCTTCTGCAGCGT CTGAAGCGATGTCAGTTACATCTGG GCC					GGCCCAGATGTAACTGACATC GCTTCAGACGCTGCAGAAGAA GCTTCTAAACT			IDT
Primer sequence for mice genotyping
		Forward Primer					Reverse Primer			Source
Pten floxed		CTG TTA TAT TGT GGT TGT ATC CAC TT					GTG CTG TGC TTG GAG AAA GA			IDT
Cre transgene		CTG AAG AAT GGG ACA GGC ATT G					CAT CAC TCG TTG CAT CGA CC			IDT
Internal positive		CAA ATG TTG CTT GTC TGG TG					GTC AGT CGA GTG CAC AGT TT			IDT

## Sheet: siRNA
siRNA					Source				Catalogue Number
si-S6K					Dharmacon				L-003616-00-0005
si-β-TrCP1/2					Dharmacon				L-003463-00-0005
si-Scrammble					Dharmacon				D-00 1810-10-05

## Sheet: Software and algorithms_x0009_
Software and algorithms			Reference in material methods		Source				URL
Prism					GraphPad				https://www.graphpad. com/scientific- software/prism/
Image Lab Software					Bio-Rad				https://www.bio- rad.com/en- us/product/image-lab- software?ID=KRE6P5 E8Z
ImageJ/Fiji					NIH				imagej.nih.gov/ij/down load.html
FlowJo					Tree Star				https://www.flowjo.co m
bcl2fastq					Illumina				https://support.illumin a.com/sequencing/sequ encing_software/bcl2f astq-conversion- software.html
STAR Aligner					Reference-5				http://code.google.com /p/rna-star/
Fastqc					Babraham Institute				https://www.bioinform atics.babraham.ac.uk/p rojects/fastqc/
Bedtools					Reference-6				https://bedtools.readth edocs.io/en/latest/inde x.html
Deeptools2					Reference-7				https://deeptools.readt hedocs.io/en/develop/c ontent/list_of_tools.ht ml
Genome Analysis Toolkit (GATK)					Reference-8				https://gatk.broadinstit ute.org/hc/en-us
MACS2					Reference-9				https://hbctraining.gith ub.io/Intro-to- ChIPseq/lessons/05_pe ak_calling_macs.html
Cytoscape					Reference-10				https://cytoscape.org/
UCSC genome browser					Reference-11				https://genome.ucsc.ed u/
GSEA					Reference-12				https://www.gsea- msigdb.org/gsea/index. jsp
Rstudio					RStudio Team (2022). RStudio: Integrated Development Environment for R. RStudio, PBC, Boston, MA				https://www.rstudio.co m/
DESeq2		FlowJ			Reference-13				https://bioconductor.or g/packages/release/bio c/html/DESeq2.html
Deposited data
RNA-seq					This paper				GEO: GSE205419
ChIP Seq					This paper				GEO: GSE205348
Other					Source
Zeiss LSM 880 Confocal Zeiss					Zeiss
Nextseq 500					Illumina

[truncated: 1 more sheets: References]
